# Supplementary material for: Left Ventricular Diastolic Function Following Anthracycline-Based Chemotherapy in Patients with Breast Cancer without Previous Cardiac Disease—A Meta-Analysis
Source: J Clin Med. 2021 Aug 29;10(17):3890. doi: 10.3390/jcm10173890 (PMC8432074; doi:10.3390/jcm10173890)
Supplement: Supplementary file 1 [file jcm-10-03890-s001.zip]

Archive with 1 entries (1 files):
- jcm-1354044-supplementary.pdf
